# Supplementary material for: The transcription factor TaMYB31 regulates the benzoxazinoid biosynthetic pathway in wheat
Source: J Exp Bot. 2022 May 12;73(16):5634–49. doi: 10.1093/jxb/erac204 (PMC9467655; doi:10.1093/jxb/erac204)
Supplement: erac204_suppl_supplementary_tables_S1-S10 [file erac204_suppl_supplementary_tables_s1-s10.xlsx]

## Sheet: Table S1
Supplementary Table S1. The oligonucleotide sequences that were used in this study.
Purpose	Primer name	Sequence	Restriction site
BSMV-VIGS cloning	TaMYB31F	TAAGCAGGGCCCCCGGGAATTGATCGACTAGAG	ApaI
	TaMYB31R	TGCTTAGGGCCCGGACATGATCAGTTTCAAACCC	ApaI
qRT-PCR	TaMYB31qF	GGAGAACTGGCTTCTTGACG
	TaMYB31qR	TGAGTTCTTCTAAGTACGGCGC
	TaACT-1qF	CCAAGGGCTGTTTTCCCTAG
	TaACT-1qR	TGCTCAATCGGGTACTTGAG
	TaGAPCqF	TGTCCATGCCATGACTGCAA
	TaGAPCqR	CATCATTCCAAGCAGCACTGG
	TaBx1qF	TTCATGCGCGAGAAGCTG
	TaBx1qR	CCTACGACTACGGCGACAC
	TaBx4qF	CCGCTACAACTCCACAGACA
	TaBx4qR	AGATGGTCTACTCCAAGCGC
Golden Braid cloning	TaBx1_GBF	GCGCCGTCTCGCTCGGGAGACATTCCTCGAAACAAACAGAC	BsmBI
	TaBx1_GBR	GCGCCGTCTCGCTCGCATTTGATAGATTGGATTCTGCCTG	BsmBI
	TaBx3_GBF	GCGCCGTCTCGCTCGGGAGTGCATATACATGCTTTAAAAAAATTCTAA	BsmBI
	TaBx3_GBR	GCGCCGTCTCGCTCGCATTCACTGGCTGAGCTTACAACA	BsmBI
	TaBx4a_GBF1	GCGCCGTCTCGCTCGGGAGAGTCGGACGCGCCCAATCCG	BsmBI
	TaBx4a_GBR1	GCGCCGTCTCGGAAGACGTTTCTGTCGACCA	BsmBI
	TaBx4a_GBF2	GCGCCGTCTCGCTTCTCTCACTGAACACACAT	BsmBI
	TaBx4a_GBR2	GCGCCGTCTCGCTCACATTGGCTTCCTACTCATCAGACG	BsmBI
	TbBx4b_GBF	GCGCCGTCTCGCTCGGGAGAGGGGGTCGGTTTTTTGGCA	BsmBI
	TbBx4b_GBR	GCGCCGTCTCGCTCGCATTGCTCCTACTCACCACACGCT	BsmBI
	TbBx8/9_GBF	GCGCCGTCTCGCTCGGGAGCTACATGCTGGCGAGGGAGT	BsmBI
	TbBx8/9_GBR	GCGCCGTCTCGCTCGCATTGGGGGGCTACCCTATCTATC	BsmBI
	TaIGPS3_GBF1	GCGCCGTCTCGCTCGGGAGATGGTTTTGATTCTACACCCTTTC	BsmBI
	TaIGPS3_GBR1	GCGCCGTCTCGGAGTCTCCGACGGCGACGGG	BsmBI
	TaIGPS3_GBF2	GCGCCGTCTCGACTCCCGCCCCGGACCGTTG	BsmBI
	TaIGPS3_GBR2	GCGCCGTCTCGCTCACATTCGCGCGCGAGGAGCAGTGGC	BsmBI
	TaTaKCS1_GBF1	GCGCCGTCTCGCTCGGGAGCAGATTCCAAGGTGCATTAAATC	BsmBI
	TaTaKCS1_GBR1	GCGCCGTCTCGAAGTCTCAAGGTTAAGTTATGTTG	BsmBI
	TaTaKCS1_GBF2	GCGCCGTCTCGACTTAGCATCCAGGCATGAC	BsmBI
	TaTaKCS1_GBR2	GCGCCGTCTCGCTCACATTGGGGGAGCTGCGTGACAGGT	BsmBI

## Sheet: Table S2
Supplementary Table S2. The in silico prediction results of Bx genes for the presence of TaMYB31 binding sites.
Short name	Enzymatic activity	BXD gene ID (IWGSC)	Binding strand	Subgenome	Predicted binding sequence	Restriction site
IGPS1	indole-3-glycerol-phosphate synthase	TraesCS5B02G166300	forward	B,398-415	AGTTCTAGGTGGAAGTTC
IGPS2	indole-3-glycerol-phosphate synthase	TraesCS2A02G335200	forward	A,424-441	GTTTTTTGGTGGGTGTTT
		TraesCS2A02G335200	forward	A,421-438	TTTGTTTTTTGGTGGGTG
		TraesCS2B02G348500	forward	B,735-752	TGTAGTCGTTATTAGGTG	BsaI
		TraesCS2D02G329500	reverse	D,270-287	AAGTGTTGTTGTTTGGTT	BsmBI
IGPS3	indole-3-glycerol-phosphate synthase	TraesCS7B02G423900	reverse	B,960-977	GGGGGTAGGTGGGGGTTG	BsmBI
		TraesCS7B02G423900	reverse	B,287-304	AAAATCAGTTAGAAGTTG	BsmBI
		TraesCS7B02G423900	reverse	B,953-970	GGTGGGGGTTGGTGGGCG	BsmBI
Bx1	indole-glycerol phosphate aldolase	TraesCS7D02G305300	reverse	D,925-942	CGGGGTTGGTGGTAGGAG
		TraesCS7A02G308600	forward	A,690-707	AATGGTCGGTGGAGGATG	BsaI
		TraesCS7B02G208700	reverse	B,294-311	TCTTTTTGTTGAGAGTTA
		TraesCS7B02G208700	forward	B,675-692	AACGATGGGTGGAGGATG
		TraesCS7D02G305300	forward	D,672-689	AACGGTCGGTGGAGGATG
Bx1	indole-glycerol phosphate aldolase	TraesCS1B02G463100	reverse	B,962-979	GTGGGTTGGTGATGGGTG	BsmBI
		TraesCS1D02G437700	forward	D,209-226	TTAGCTGGTTGGTCGATA	BsmBI, BsaI
		TraesCS1D02G437700	forward	D,194-211	TTGAATAGTTGTATGTTA	BsmBI, BsaI
Bx1	indole-glycerol phosphate aldolase	TraesCS5A02G440700	forward	A,874-891	GTGTATGGGTGGGGGTGG	BsaI
Bx1	indole-glycerol phosphate aldolase	TraesCS7A02G392800	reverse	A,946-963	TTTGGTGGGTGGATGGTG
		TraesCS7A02G392800	reverse	A,407-424	ATTTTTTGTTGTTTGTTT
		TraesCS7A02G392800	reverse	A,381-398	GAATGTAGTAAGTAGGTA
		TraesCS7D02G388400	reverse	D,941-958	GTGGGTGGGTGGGTGGTG
		TraesCS7B02G294800	reverse	B,596-613	TTTGATGGGTGGATGGTG
		TraesCS7D02G388400	reverse	D,937-954	GTGGGTGGGTGGTGGCGG
Bx3	indolin-2-one monooxygenase	TraesCS5B02G007200	forward	B,185-202	TTAACTTGGTGATTGTTG
		TraesCS5A02G008900	forward	A,221-238	TTAACTTGGTGAAAGTTG
Bx4	3-hydroxyindolin-2-one monooxygenase	TraesCS2B02G030500	forward	B,454-471	TGTATTGGTTGGATGTTG
		TraesCS2B02G030500	reverse	B,557-574	ATAGGTTTTTGGTAGTTT
Bx4	3-hydroxyindolin-2-one monooxygenase	TraesCS5D02G014200	forward	D,247-264	TGCTTTTGGTAGTAGTTG
		TraesCS5A02G008800	forward	A,231-248	TGCTTTTGGTAGTAGTTG	BsmBI
		TraesCS5B02G007100	forward	B,726-743	TCTGGTGGGTAGGAGATA
Bx5	HBOA monooxygenase	TraesCS5D02G014100	reverse	D,366-383	TGATGGAGTTAGAAATTG	BsaI
Bx8/9	DIBOA 2-D-glucosyltransferase	TraesCS7B02G016800	forward	B,206-223	TCGGTTGGTTGCGAGGTG
Bx10	O-methyltransferase	TraesCS2B02G110700	reverse	B,520-537	GAGGGATGTTGGATGGTG
		TraesCS2D02G093900	reverse	D,485-502	GAGGGATGTTGGATGGTG
Bx10	O-methyltransferase	TraesCS1B02G481500	reverse	B,885-902	CGGGTTGGTTTGAGGTTA

## Sheet: Table S3
Supplementary Table S3. Wheat expression database information used for network analysis.
T.aestivum variety	Plant age	Tissue	Stress/disase	Study_title	Provider	Sample.IDs
Chinese Spring	14 days	leaf	none	CS_methylome	C.Pozniak	HI.3206.006.Index_2.CS_125RNA_14d_Leaf8
Chinese Spring	14 days	leaf	none	CS_methylome	C.Pozniak	HI.3206.006.Index_6.CS_125RNA_14d_Leaf9
Chinese Spring	14 days	leaf	none	CS_methylome	C.Pozniak	HI.3206.006.Index_15.CS_125RNA_14d_Leaf10
Chinese Spring	14 days	leaf	none	CS_methylome	C.Pozniak	HI.3671.002.Index_16.CS_150RNA_14d_leaf2
Chinese Spring	14 days	leaf	none	CS_methylome	C.Pozniak	HI.3671.002.Index_4.CS_150RNA_14d_leaf6
Chinese Spring	seven leaf stage	fourth leaf	none	Aneuploidy	B. Chalhoub	N_AWW_clean
Chinese Spring	seven leaf stage	fourth leaf	none	Aneuploidy	B. Chalhoub	P_AWW_clean
Chinese Spring	seven leaf stage	fourth leaf	none	Aneuploidy	B. Chalhoub	Q_AWW_clean
Chinese Spring	seven leaf stage	fourth leaf	none	Aneuploidy	B. Chalhoub	Q_BFL_noribo
Chinese Spring	24 days	shoots	Phosphorous starvation 10 days	DRP000768	SRA	DRR003157
Chinese Spring	24 days	shoots	none	DRP000768	SRA	DRR003155
Chinese Spring	24 days	shoots	Phosphorous starvation 10 days	DRP000768	SRA	DRR003159
Chinese Spring	24 days	shoots	none	DRP000768	SRA	DRR003154
Chinese Spring	24 days	shoots	Phosphorous starvation 10 days	DRP000768	SRA	DRR003158
Chinese Spring	24 days	shoots	none	DRP000768	SRA	DRR003156
BCS cv-1	Seedling stage	coleoptile	none	Development	M. Davey BCS	Sample_12
BCS cv-1	Seedling stage	coleoptile	none	Development	M. Davey BCS	Sample_26
BCS cv-1	Seedling stage	coleoptile	none	Development	M. Davey BCS	Sample_6A
BCS cv-1	Seedling stage	stem axis	none	Development	M. Davey BCS	Sample_11
BCS cv-1	Seedling stage	stem axis	none	Development	M. Davey BCS	Sample_20
BCS cv-1	Seedling stage	stem axis	none	Development	M. Davey BCS	Sample_9A
BCS cv-1	Seedling stage	first leaf sheath	none	Development	M. Davey BCS	Sample_10R1
BCS cv-1	Seedling stage	first leaf sheath	none	Development	M. Davey BCS	Sample_21
BCS cv-1	Seedling stage	first leaf sheath	none	Development	M. Davey BCS	Sample_30
BCS cv-1	Seedling stage	first leaf blade	none	Development	M. Davey BCS	Sample_13R1
BCS cv-1	Seedling stage	first leaf blade	none	Development	M. Davey BCS	Sample_23
BCS cv-1	Seedling stage	first leaf blade	none	Development	M. Davey BCS	Sample_32
BCS cv-1	Seedling stage	shoot apical meristem	none	Development	M. Davey BCS	Sample_19A
BCS cv-1	Seedling stage	shoot apical meristem	none	Development	M. Davey BCS	Sample_20A
BCS cv-1	Seedling stage	shoot apical meristem	none	Development	M. Davey BCS	Sample_21A
BCS cv-1	three leaf stage	third leaf blade	none	Development	M. Davey BCS	Sample_22B
BCS cv-1	three leaf stage	third leaf blade	none	Development	M. Davey BCS	Sample_23A
BCS cv-1	three leaf stage	third leaf blade	none	Development	M. Davey BCS	Sample_24A
BCS cv-1	three leaf stage	third leaf sheath	none	Development	M. Davey BCS	Sample_25A
BCS cv-1	three leaf stage	third leaf sheath	none	Development	M. Davey BCS	Sample_26A
BCS cv-1	three leaf stage	third leaf sheath	none	Development	M. Davey BCS	Sample_27A
BCS cv-1	fifth leaf stage	fifth leaf sheath	none	Development	M. Davey BCS	Sample_37A
BCS cv-1	fifth leaf stage	fifth leaf sheath	none	Development	M. Davey BCS	Sample_38A
BCS cv-1	fifth leaf stage	fifth leaf sheath	none	Development	M. Davey BCS	Sample_39A
BCS cv-1	fifth leaf stage	fifth leaf blade	none	Development	M. Davey BCS	Sample_40A
BCS cv-1	fifth leaf stage	fifth leaf blade	none	Development	M. Davey BCS	Sample_41A
BCS cv-1	fifth leaf stage	fifth leaf blade	none	Development	M. Davey BCS	Sample_42A
BCS cv-1	Tillering stage	first leaf sheath	none	Development	M. Davey BCS	Sample_43A
BCS cv-1	Tillering stage	first leaf sheath	none	Development	M. Davey BCS	Sample_44A
BCS cv-1	Tillering stage	first leaf sheath	none	Development	M. Davey BCS	Sample_45A
BCS cv-1	Tillering stage	first leaf blade	none	Development	M. Davey BCS	Sample_46A
BCS cv-1	Tillering stage	first leaf blade	none	Development	M. Davey BCS	Sample_d11
BCS cv-1	Tillering stage	first leaf blade	none	Development	M. Davey BCS	Sample_d12
BCS cv-1	Tillering stage	shoot axis	none	Development	M. Davey BCS	Sample_49A
BCS cv-1	Tillering stage	shoot axis	none	Development	M. Davey BCS	Sample_50A
BCS cv-1	Tillering stage	shoot axis	none	Development	M. Davey BCS	Sample_51A
BCS cv-1	Tillering stage	shoot apical meristem	none	Development	M. Davey BCS	Sample_52A
BCS cv-1	Tillering stage	shoot apical meristem	none	Development	M. Davey BCS	Sample_53A
BCS cv-1	Tillering stage	shoot apical meristem	none	Development	M. Davey BCS	Sample_54A
Riband	17 days	second leaf	Zymoseptoria tritici inoculation 1 day	ERP009837	SRA	ERR789103
Riband	17 days	second leaf	Zymoseptoria tritici inoculation 1 day	ERP009837	SRA	ERR789102
Riband	17 days	second leaf	mock inoculation 21 days	ERP009837	SRA	ERR789101
Riband	17 days	second leaf	mock inoculation 21 days	ERP009837	SRA	ERR789100
Riband	17 days	second leaf	mock inoculation 14 days	ERP009837	SRA	ERR789096
Riband	17 days	second leaf	mock inoculation 9 days	ERP009837	SRA	ERR789095
Riband	17 days	second leaf	mock inoculation 9 days	ERP009837	SRA	ERR789094
Riband	17 days	second leaf	mock inoculation 9 days	ERP009837	SRA	ERR789093
Riband	17 days	second leaf	mock inoculation 4 days	ERP009837	SRA	ERR789092
Riband	17 days	second leaf	mock inoculation 4 days	ERP009837	SRA	ERR789091
Riband	17 days	second leaf	mock inoculation 4 days	ERP009837	SRA	ERR789090
Riband	17 days	second leaf	mock inoculation 1 day	ERP009837	SRA	ERR789089
Riband	17 days	second leaf	mock inoculation 1 day	ERP009837	SRA	ERR789088
Riband	17 days	second leaf	mock inoculation 1 day	ERP009837	SRA	ERR789087
Riband	17 days	second leaf	Zymoseptoria tritici inoculation 21 days	ERP009837	SRA	ERR789115
Riband	17 days	second leaf	Zymoseptoria tritici inoculation 21 days	ERP009837	SRA	ERR789114
Riband	17 days	second leaf	Zymoseptoria tritici inoculation 14 days	ERP009837	SRA	ERR789113
Riband	17 days	second leaf	Zymoseptoria tritici inoculation 9 days	ERP009837	SRA	ERR789108
Riband	17 days	second leaf	Zymoseptoria tritici inoculation 21 days	ERP009837	SRA	ERR789116
Riband	17 days	second leaf	Zymoseptoria tritici inoculation 14 days	ERP009837	SRA	ERR789112
Riband	17 days	second leaf	Zymoseptoria tritici inoculation 14 days	ERP009837	SRA	ERR789111
Riband	17 days	second leaf	Zymoseptoria tritici inoculation 9 days	ERP009837	SRA	ERR789110
Riband	17 days	second leaf	Zymoseptoria tritici inoculation 9 days	ERP009837	SRA	ERR789109
Riband	17 days	second leaf	Zymoseptoria tritici inoculation 4 days	ERP009837	SRA	ERR789107
Riband	17 days	second leaf	Zymoseptoria tritici inoculation 4 days	ERP009837	SRA	ERR789106
Riband	17 days	second leaf	Zymoseptoria tritici inoculation 4 days	ERP009837	SRA	ERR789105
Riband	17 days	second leaf	Zymoseptoria tritici inoculation 1 day	ERP009837	SRA	ERR789104
Riband	17 days	second leaf	mock inoculation 21 days	ERP009837	SRA	ERR789099
Riband	17 days	second leaf	mock inoculation 14 days	ERP009837	SRA	ERR789098
Riband	17 days	second leaf	mock inoculation 14 days	ERP009837	SRA	ERR789097
Vuka	three leaf stage	leaf	control	ERP013983	SRA	ERR1224553
Vuka	three leaf stage	leaf	control	ERP013983	SRA	ERR1224554
Vuka	three leaf stage	leaf	control	ERP013983	SRA	ERR1224555
Vuka	three leaf stage	leaf	stripe rust pathogen 87/66 1 day	ERP013983	SRA	ERR1224556
Vuka	three leaf stage	leaf	stripe rust pathogen 87/66 1 day	ERP013983	SRA	ERR1224557
Vuka	three leaf stage	leaf	stripe rust pathogen 87/66 1 day	ERP013983	SRA	ERR1224558
Vuka	three leaf stage	leaf	stripe rust pathogen 87/66 2 days	ERP013983	SRA	ERR1224559
Vuka	three leaf stage	leaf	stripe rust pathogen 87/66 2 days	ERP013983	SRA	ERR1224560
Vuka	three leaf stage	leaf	stripe rust pathogen 87/66 2 days	ERP013983	SRA	ERR1224561
Vuka	three leaf stage	leaf	stripe rust pathogen 87/66 3 days	ERP013983	SRA	ERR1224562
Vuka	three leaf stage	leaf	stripe rust pathogen 87/66 3 days	ERP013983	SRA	ERR1224563
Vuka	three leaf stage	leaf	stripe rust pathogen 87/66 3 days	ERP013983	SRA	ERR1224564
Vuka	three leaf stage	leaf	stripe rust pathogen 87/66 5 days	ERP013983	SRA	ERR1224565
Vuka	three leaf stage	leaf	stripe rust pathogen 87/66 5 days	ERP013983	SRA	ERR1224566
Vuka	three leaf stage	leaf	stripe rust pathogen 87/66 5 days	ERP013983	SRA	ERR1224567
Vuka	three leaf stage	leaf	stripe rust pathogen 87/66 7 days	ERP013983	SRA	ERR1224568
Vuka	three leaf stage	leaf	stripe rust pathogen 87/66 7 days	ERP013983	SRA	ERR1224569
Vuka	three leaf stage	leaf	stripe rust pathogen 87/66 7 days	ERP013983	SRA	ERR1224570
Vuka	three leaf stage	leaf	stripe rust pathogen 87/66 9 days	ERP013983	SRA	ERR1224571
Vuka	three leaf stage	leaf	stripe rust pathogen 87/66 9 days	ERP013983	SRA	ERR1224572
Vuka	three leaf stage	leaf	stripe rust pathogen 87/66 9 days	ERP013983	SRA	ERR1224573
Vuka	three leaf stage	leaf	stripe rust pathogen 87/66 11 days	ERP013983	SRA	ERR1224574
Vuka	three leaf stage	leaf	stripe rust pathogen 87/66 11 days	ERP013983	SRA	ERR1224575
Vuka	three leaf stage	leaf	stripe rust pathogen 87/66 11 days	ERP013983	SRA	ERR1224576
Avocet+Yr5	three leaf stage	leaf	control	ERP013983	SRA	ERR1224580
Avocet+Yr5	three leaf stage	leaf	control	ERP013983	SRA	ERR1224581
Avocet+Yr5	three leaf stage	leaf	control	ERP013983	SRA	ERR1224582
Avocet+Yr5	three leaf stage	leaf	stripe rust pathogen 87/66 1 day	ERP013983	SRA	ERR1224583
Avocet+Yr5	three leaf stage	leaf	stripe rust pathogen 87/66 1 day	ERP013983	SRA	ERR1224584
Avocet+Yr5	three leaf stage	leaf	stripe rust pathogen 87/66 1 day	ERP013983	SRA	ERR1224585
Avocet+Yr5	three leaf stage	leaf	stripe rust pathogen 87/66 2 days	ERP013983	SRA	ERR1224586
Avocet+Yr5	three leaf stage	leaf	stripe rust pathogen 87/66 2 days	ERP013983	SRA	ERR1224587
Avocet+Yr5	three leaf stage	leaf	stripe rust pathogen 87/66 2 days	ERP013983	SRA	ERR1224588
Avocet+Yr5	three leaf stage	leaf	stripe rust pathogen 87/66 3 days	ERP013983	SRA	ERR1224589
Avocet+Yr5	three leaf stage	leaf	stripe rust pathogen 87/66 3 days	ERP013983	SRA	ERR1224590
Avocet+Yr5	three leaf stage	leaf	stripe rust pathogen 87/66 3 days	ERP013983	SRA	ERR1224591
Avocet+Yr5	three leaf stage	leaf	stripe rust pathogen 87/66 5 days	ERP013983	SRA	ERR1224592
Avocet+Yr5	three leaf stage	leaf	stripe rust pathogen 87/66 5 days	ERP013983	SRA	ERR1224593
Avocet+Yr5	three leaf stage	leaf	stripe rust pathogen 87/66 5 days	ERP013983	SRA	ERR1224594
Chinese Spring	seven leaf stage	leaf	none	ERP016738	SRA	ERR1598030
Chinese Spring	4 days	seedling	none	ERP016738	SRA	ERR1598028
Chinese Spring	three leaf stage	leaf	water	PAMP Triggered Imune Response	B. Steuernagel	Wulff_H000b
Chinese Spring	three leaf stage	leaf	water	PAMP Triggered Imune Response	B. Steuernagel	Wulff_H000d
Chinese Spring	three leaf stage	leaf	water	PAMP Triggered Imune Response	B. Steuernagel	Wulff_H000e
Chinese Spring	three leaf stage	leaf	water	PAMP Triggered Imune Response	B. Steuernagel	Wulff_H030a
Chinese Spring	three leaf stage	leaf	water	PAMP Triggered Imune Response	B. Steuernagel	Wulff_H030b
Chinese Spring	three leaf stage	leaf	water	PAMP Triggered Imune Response	B. Steuernagel	Wulff_H030e
Chinese Spring	three leaf stage	leaf	water	PAMP Triggered Imune Response	B. Steuernagel	Wulff_H180b
Chinese Spring	three leaf stage	leaf	water	PAMP Triggered Imune Response	B. Steuernagel	Wulff_H180c
Chinese Spring	three leaf stage	leaf	water	PAMP Triggered Imune Response	B. Steuernagel	Wulff_H180d
Chinese Spring	three leaf stage	leaf	chitin (1 g per liter)	PAMP Triggered Imune Response	B. Steuernagel	Wulff_C030a
Chinese Spring	three leaf stage	leaf	chitin (1 g per liter)	PAMP Triggered Imune Response	B. Steuernagel	Wulff_C030c
Chinese Spring	three leaf stage	leaf	chitin (1 g per liter)	PAMP Triggered Imune Response	B. Steuernagel	Wulff_C030e
Chinese Spring	three leaf stage	leaf	chitin (1 g per liter)	PAMP Triggered Imune Response	B. Steuernagel	Wulff_C180b
Chinese Spring	three leaf stage	leaf	chitin (1 g per liter)	PAMP Triggered Imune Response	B. Steuernagel	Wulff_C180c
Chinese Spring	three leaf stage	leaf	chitin (1 g per liter)	PAMP Triggered Imune Response	B. Steuernagel	Wulff_C180d
Chinese Spring	three leaf stage	leaf	flg22 (500 nM)	PAMP Triggered Imune Response	B. Steuernagel	Wulff_F030c
Chinese Spring	three leaf stage	leaf	flg22 (500 nM)	PAMP Triggered Imune Response	B. Steuernagel	Wulff_F030d
Chinese Spring	three leaf stage	leaf	flg22 (500 nM)	PAMP Triggered Imune Response	B. Steuernagel	Wulff_F030e
Chinese Spring	three leaf stage	leaf	flg22 (500 nM)	PAMP Triggered Imune Response	B. Steuernagel	Wulff_F180a
Chinese Spring	three leaf stage	leaf	flg22 (500 nM)	PAMP Triggered Imune Response	B. Steuernagel	Wulff_F180b
Chinese Spring	three leaf stage	leaf	flg22 (500 nM)	PAMP Triggered Imune Response	B. Steuernagel	Wulff_F180c
Avocet S	seedling stage	leaf	stripe rust mixture 6/14 days	SRP017303	SRA	SRR619850
Sevin	14 days	second leaf	none	SRP022869	SRA	SRR974938
Sevin	14 days	second leaf	none	SRP022869	SRA	SRR974941
Sevin	14 days	second leaf	none	SRP022869	SRA	SRR974940
Sevin	14 days	second leaf	none	SRP022869	SRA	SRR974939
Sevin	14 days	second leaf	Septoria tritici-infected seedlings	SRP022869	SRA	SRR974986
Sevin	14 days	second leaf	Septoria tritici-infected seedlings	SRP022869	SRA	SRR974987
Sevin	14 days	second leaf	Septoria tritici-infected seedlings	SRP022869	SRA	SRR974988
Sevin	14 days	second leaf	Septoria tritici-infected seedlings	SRP022869	SRA	SRR974989
Chinese Spring	fifth leaf stage	shoots	none	SRP028357	SRA	SRR947005
Chinese Spring	fifth leaf stage	shoots	none	SRP028357	SRA	SRR946453
N9134	7 days	leaf	Powdery mildew pathogen E09 72 hours	SRP041017	SRA	SRR1228265
N9134	7 days	leaf	Powdery mildew pathogen E09 72 hours	SRP041017	SRA	SRR1228264
N9134	7 days	leaf	Powdery mildew pathogen E09 72 hours	SRP041017	SRA	SRR1228263
N9134	7 days	leaf	Powdery mildew pathogen E09 48 hours	SRP041017	SRA	SRR1228262
N9134	7 days	leaf	Powdery mildew pathogen E09 48 hours	SRP041017	SRA	SRR1228261
N9134	7 days	leaf	Powdery mildew pathogen E09 48 hours	SRP041017	SRA	SRR1228260
N9134	7 days	leaf	Powdery mildew pathogen E09 24 hours	SRP041017	SRA	SRR1228259
N9134	7 days	leaf	Powdery mildew pathogen E09 24 hours	SRP041017	SRA	SRR1228258
N9134	7 days	leaf	Powdery mildew pathogen E09 24 hours	SRP041017	SRA	SRR1228257
N9134	7 days	leaf	none	SRP041017	SRA	SRR1228256
N9134	7 days	leaf	none	SRP041017	SRA	SRR1228255
N9134	7 days	leaf	none	SRP041017	SRA	SRR1228254
N9134	7 days	leaf	stripe rust pathogen CYR31 72 hours	SRP041017	SRA	SRR1228253
N9134	7 days	leaf	stripe rust pathogen CYR31 72 hours	SRP041017	SRA	SRR1228252
N9134	7 days	leaf	stripe rust pathogen CYR31 72 hours	SRP041017	SRA	SRR1228251
N9134	7 days	leaf	stripe rust pathogen CYR31 48 hours	SRP041017	SRA	SRR1228250
N9134	7 days	leaf	stripe rust pathogen CYR31 48 hours	SRP041017	SRA	SRR1228249
N9134	7 days	leaf	stripe rust pathogen CYR31 48 hours	SRP041017	SRA	SRR1228248
N9134	7 days	leaf	stripe rust pathogen CYR31 24 hours	SRP041017	SRA	SRR1228247
N9134	7 days	leaf	stripe rust pathogen CYR31 24 hours	SRP041017	SRA	SRR1228246
N9134	7 days	leaf	stripe rust pathogen CYR31 24 hours	SRP041017	SRA	SRR1228245
Manitou	three leaf stage	shoots	cold 2 weeks (4C)	SRP043554	SRA	SRR1460554
Manitou	three leaf stage	shoots	cold 2 weeks (4C)	SRP043554	SRA	SRR1460553
Manitou	three leaf stage	shoots	cold 2 weeks (4C)	SRP043554	SRA	SRR1460552
Manitou	three leaf stage	shoots	none	SRP043554	SRA	SRR1460551
Manitou	three leaf stage	shoots	none	SRP043554	SRA	SRR1460550
Manitou	three leaf stage	shoots	none	SRP043554	SRA	SRR1460549
TAM107	7 days	leaf	6 hour of drought&heat combined stress	SRP045409	SRA	SRR1542417
TAM107	7 days	leaf	6 hour of drought&heat combined stress	SRP045409	SRA	SRR1542416
TAM107	7 days	leaf	1 hour of drought&heat combined stress	SRP045409	SRA	SRR1542415
TAM107	7 days	leaf	1 hour of drought&heat combined stress	SRP045409	SRA	SRR1542414
TAM107	7 days	leaf	6 hour of heat stress	SRP045409	SRA	SRR1542413
TAM107	7 days	leaf	6 hour of heat stress	SRP045409	SRA	SRR1542412
TAM107	7 days	leaf	1 hour of heat stress	SRP045409	SRA	SRR1542411
TAM107	7 days	leaf	1 hour of heat stress	SRP045409	SRA	SRR1542410
TAM107	7 days	leaf	6 hour of drought stress	SRP045409	SRA	SRR1542409
TAM107	7 days	leaf	6 hour of drought stress	SRP045409	SRA	SRR1542408
TAM107	7 days	leaf	1 hour of drought stress	SRP045409	SRA	SRR1542407
TAM107	7 days	leaf	1 hour of drought stress	SRP045409	SRA	SRR1542406
TAM107	7 days	leaf	none	SRP045409	SRA	SRR1542405
TAM107	7 days	leaf	none	SRP045409	SRA	SRR1542404
Janz*2 NIL1 susceptible	2 days	shoots	Fusarium pseudograminearum inoculation 5 days	SRP048912	SRA	SRR1617201
Janz*2 NIL1 susceptible	2 days	shoots	Fusarium pseudograminearum inoculation 5 days	SRP048912	SRA	SRR1617199
Janz*2 NIL1 susceptible	2 days	shoots	Fusarium pseudograminearum inoculation 5 days	SRP048912	SRA	SRR1617197
Janz*2 NIL1 susceptible	2 days	shoots	Fusarium pseudograminearum inoculation 5 days	SRP048912	SRA	SRR1617195
Janz*2 NIL1 susceptible	2 days	shoots	Fusarium pseudograminearum inoculation 5 days	SRP048912	SRA	SRR1617193
Janz*2 NIL1 susceptible	2 days	shoots	Fusarium pseudograminearum inoculation 5 days	SRP048912	SRA	SRR1617191
Janz*2 NIL1 susceptible	2 days	shoots	mock inoculation 5 days	SRP048912	SRA	SRR1617189
Janz*2 NIL1 susceptible	2 days	shoots	mock inoculation 5 days	SRP048912	SRA	SRR1617187
Janz*2 NIL1 susceptible	2 days	shoots	mock inoculation 5 days	SRP048912	SRA	SRR1617185
Janz*2 NIL1 susceptible	2 days	shoots	mock inoculation 5 days	SRP048912	SRA	SRR1617183
Janz*2 NIL1 susceptible	2 days	shoots	mock inoculation 5 days	SRP048912	SRA	SRR1617181
Janz*2 NIL1 susceptible	2 days	shoots	mock inoculation 5 days	SRP048912	SRA	SRR1617179
Janz*2 NIL1 resistant	2 days	shoots	Fusarium pseudograminearum inoculation 5 days	SRP048912	SRA	SRR1617177
Janz*2 NIL1 resistant	2 days	shoots	Fusarium pseudograminearum inoculation 5 days	SRP048912	SRA	SRR1617175
Janz*2 NIL1 resistant	2 days	shoots	Fusarium pseudograminearum inoculation 5 days	SRP048912	SRA	SRR1617173
Janz*2 NIL1 resistant	2 days	shoots	Fusarium pseudograminearum inoculation 5 days	SRP048912	SRA	SRR1617171
Janz*2 NIL1 resistant	2 days	shoots	Fusarium pseudograminearum inoculation 5 days	SRP048912	SRA	SRR1617169
Janz*2 NIL1 resistant	2 days	shoots	Fusarium pseudograminearum inoculation 5 days	SRP048912	SRA	SRR1617167
Janz*2 NIL1 resistant	2 days	shoots	mock inoculation 5 days	SRP048912	SRA	SRR1617165
Janz*2 NIL1 resistant	2 days	shoots	mock inoculation 5 days	SRP048912	SRA	SRR1617163
Janz*2 NIL1 resistant	2 days	shoots	mock inoculation 5 days	SRP048912	SRA	SRR1617161
Janz*2 NIL1 resistant	2 days	shoots	mock inoculation 5 days	SRP048912	SRA	SRR1617159
Janz*2 NIL1 resistant	2 days	shoots	mock inoculation 5 days	SRP048912	SRA	SRR1617157
Janz*2 NIL1 resistant	2 days	shoots	mock inoculation 5 days	SRP048912	SRA	SRR1617155
Janz*2 NIL1 susceptible	2 days	shoots	Fusarium pseudograminearum inoculation 3 days	SRP048912	SRA	SRR1617153
Janz*2 NIL1 susceptible	2 days	shoots	Fusarium pseudograminearum inoculation 3 days	SRP048912	SRA	SRR1617151
Janz*2 NIL1 susceptible	2 days	shoots	Fusarium pseudograminearum inoculation 3 days	SRP048912	SRA	SRR1617149
Janz*2 NIL1 susceptible	2 days	shoots	Fusarium pseudograminearum inoculation 3 days	SRP048912	SRA	SRR1617147
Janz*2 NIL1 susceptible	2 days	shoots	Fusarium pseudograminearum inoculation 3 days	SRP048912	SRA	SRR1617145
Janz*2 NIL1 susceptible	2 days	shoots	Fusarium pseudograminearum inoculation 3 days	SRP048912	SRA	SRR1617143
Janz*2 NIL1 susceptible	2 days	shoots	mock inoculation 3 days	SRP048912	SRA	SRR1617141
Janz*2 NIL1 susceptible	2 days	shoots	mock inoculation 3 days	SRP048912	SRA	SRR1617139
Janz*2 NIL1 susceptible	2 days	shoots	mock inoculation 3 days	SRP048912	SRA	SRR1617137
Janz*2 NIL1 susceptible	2 days	shoots	mock inoculation 3 days	SRP048912	SRA	SRR1617135
Janz*2 NIL1 susceptible	2 days	shoots	mock inoculation 3 days	SRP048912	SRA	SRR1617133
Janz*2 NIL1 susceptible	2 days	shoots	mock inoculation 3 days	SRP048912	SRA	SRR1617131
Janz*2 NIL1 resistant	2 days	shoots	Fusarium pseudograminearum inoculation 3 days	SRP048912	SRA	SRR1617129
Janz*2 NIL1 resistant	2 days	shoots	Fusarium pseudograminearum inoculation 3 days	SRP048912	SRA	SRR1617127
Janz*2 NIL1 resistant	2 days	shoots	Fusarium pseudograminearum inoculation 3 days	SRP048912	SRA	SRR1617125
Janz*2 NIL1 resistant	2 days	shoots	Fusarium pseudograminearum inoculation 3 days	SRP048912	SRA	SRR1617123
Janz*2 NIL1 resistant	2 days	shoots	Fusarium pseudograminearum inoculation 3 days	SRP048912	SRA	SRR1617121
Janz*2 NIL1 resistant	2 days	shoots	Fusarium pseudograminearum inoculation 3 days	SRP048912	SRA	SRR1617119
Janz*2 NIL1 resistant	2 days	shoots	mock inoculation 3 days	SRP048912	SRA	SRR1617117
Janz*2 NIL1 resistant	2 days	shoots	mock inoculation 3 days	SRP048912	SRA	SRR1617115
Janz*2 NIL1 resistant	2 days	shoots	mock inoculation 3 days	SRP048912	SRA	SRR1617113
Janz*2 NIL1 resistant	2 days	shoots	mock inoculation 3 days	SRP048912	SRA	SRR1617111
Janz*2 NIL1 resistant	2 days	shoots	mock inoculation 3 days	SRP048912	SRA	SRR1617109
Janz*2 NIL1 resistant	2 days	shoots	mock inoculation 3 days	SRP048912	SRA	SRR1617107
Gemmiza 10	9 days	leaf	PEG 6000 2 hours	SRP068165	SRA	SRR3098735
Gemmiza 10	9 days	leaf	PEG 6000 2 hours	SRP068165	SRA	SRR3098734
Gemmiza 10	9 days	leaf	none	SRP068165	SRA	SRR3098733
Gemmiza 10	9 days	leaf	none	SRP068165	SRA	SRR3098732
Giza 168	9 days	leaf	PEG 6000 12 hours	SRP068165	SRA	SRR3098731
Giza 168	9 days	leaf	PEG 6000 12 hours	SRP068165	SRA	SRR3098730
Giza 168	9 days	leaf	PEG 6000 2 hours	SRP068165	SRA	SRR3098729
Giza 168	9 days	leaf	PEG 6000 2 hours	SRP068165	SRA	SRR3098728
Gemmiza 10	9 days	leaf	PEG 6000 12 hours	SRP068165	SRA	SRR3098727
Gemmiza 10	9 days	leaf	PEG 6000 12 hours	SRP068165	SRA	SRR3098726
Giza 168	9 days	leaf	none	SRP068165	SRA	SRR3098725
Giza 168	9 days	leaf	none	SRP068165	SRA	SRR3098724
Gemmiza 10	9 days	leaf	PEG 6000 2 hours	SRP068165	SRA	SRR3089153
Gemmiza 10	9 days	leaf	PEG 6000 2 hours	SRP068165	SRA	SRR3089152
Gemmiza 10	9 days	leaf	none	SRP068165	SRA	SRR3089151
Gemmiza 10	9 days	leaf	none	SRP068165	SRA	SRR3089150
Giza 168	9 days	leaf	PEG 6000 12 hours	SRP068165	SRA	SRR3089149
Giza 168	9 days	leaf	PEG 6000 12 hours	SRP068165	SRA	SRR3089148
Giza 168	9 days	leaf	PEG 6000 2 hours	SRP068165	SRA	SRR3089147
Giza 168	9 days	leaf	PEG 6000 2 hours	SRP068165	SRA	SRR3089146
Gemmiza 10	9 days	leaf	PEG 6000 12 hours	SRP068165	SRA	SRR3089145
Gemmiza 10	9 days	leaf	PEG 6000 12 hours	SRP068165	SRA	SRR3089144
Giza 168	9 days	leaf	none	SRP068165	SRA	SRR3089143
Giza 168	9 days	leaf	none	SRP068165	SRA	SRR3089142
Chara	3 days	coleoptile	mock inoculation 36 hours	SRP078208	SRA	SRR3822112
Chara	3 days	coleoptile	Fusarium pseudograminearum inoculation 36 hours	SRP078208	SRA	SRR3822110
Chara	3 days	coleoptile	Fusarium pseudograminearum inoculation 36 hours	SRP078208	SRA	SRR3822108
Chara	3 days	coleoptile	Fusarium pseudograminearum inoculation 36 hours	SRP078208	SRA	SRR3822106
Chara	3 days	coleoptile	mock inoculation 36 hours	SRP078208	SRA	SRR3822104
Chara	3 days	coleoptile	mock inoculation 36 hours	SRP078208	SRA	SRR3822102
Chara	3 days	coleoptile	mock inoculation 36 hours	SRP078208	SRA	SRR3822100
Chara	3 days	coleoptile	Fusarium pseudograminearum inoculation 36 hours	SRP078208	SRA	SRR3822098
Chinese Spring	seedling stage	leaf	none	choulet_URGI	SRA	leaf_Z10_rep1
Chinese Spring	seedling stage	leaf	none	choulet_URGI	SRA	leaf_Z10_rep2
Chinese Spring	tillering stage	leaf	none	choulet_URGI	SRA	leaf_Z23_rep1
Chinese Spring	tillering stage	leaf	none	choulet_URGI	SRA	leaf_Z23_rep2

## Sheet: Table S4
Supplementary Table S4. Scale-free topology and WGCNA analysis results of selected data-sets.
Data set	Soft threashold	Modules	Total genes	Grey module genes	Grey module Bx genes
Aneuploidy_tpm	24	52	48317	482	1
choulet_URGI_tpm	14	34	42410	449	0
CS_methylome_tpm	12	109	43511	827	3
DRP000768_tpm	16	340	49095	340	0
ERP009837_tpm	26	114	59061	1047	0
ERP013983_tpm	12	72	53985	1133	0
PAMP_Triggered_Imune_Response_tpm	30	101	42218	698	0
SRP022869_tpm	14	60	42035	430	0
SRP041017_tpm	12	61	55827	536	0
SRP043554_tpm	14	20	40321	142	0
SRP045409_tpm	12	49	46838	933	1
SRP048912_tpm	14	37	60951	1189	0
SRP068165_tpm	30	207	56611	557	0
SRP078208_tpm	22	402	44511	198	0

## Sheet: Table S5
Supplementary Table S5. An overview of TF family functions in plants.
TF family	Plants	Function description	Reference
MYB	Arabidopsis thaliana	Anthocyanin metabolism	Borevitz et al. 2000; Stracke et al.2001; Tohge et al. 2005; Gonzalez et al. 2008
	Arabidopsis thaliana	Glucosinolate biosynthesis	Gigolashvili et al. 2008
	Arabidopsis thaliana	Tryptophan biosynthesis	Celenza et al. 2005; Gigolashvili et al. 2007; Dubos et al. 2010
	Asiatic hybrid lily	Anthocyanin metabolism	Yamagishi et al. 2010
	Medicago truncatula	Proanthocyanidin metabolism	Verdier et al. 2012
	Camellia sinensis /Vitis vinifera	Anthocyanin metabolism	Butelli et al. 2012; Matus et al. 2009
	Nicotiana tabacum	Phenylpropanoid regulation	Galis et al. 2006
bHLH (interact with MYB to form a complex)	Arabidopsis thaliana	Anthocyanin metabolism	Gonzalez et al. 2008; Dubos et al. 2010
	Arabidopsis thaliana	Secondary methabolism	Yang et al. 2012
	Arabidopsis thaliana	Biosysthesis of sesquiterpenes	Hong et al. 2012
	Catharanthus roseus	Indole alkaloid biosynthesis	Zhang et al. 2011
	Nicotiana tabacum	Nicotine biosynthesis	Shoji and Hashimoto. 2011
	Nicotiana benthamiana	Nicotine biosynthesis	Todd et al. 2010
AP2/ERF (APETALA2/ethylene response factor)	Catharanthus roseus	Secondary methabolism	Mizoi et al. 2012
	Catharanthus roseus	Terpenoid indole alkaloid biosynthesis	van der Fits and Memelink 2000
	Artemisia annua	Accumulation of artemisinin	Yu et al. 2012
	Nicotiana tabacum	Nicotine biosynthesis	Shoji et al. 2010)
WRKY	-	Responses to stress factors	Yang et al. 2012
	-	Secondary methabolism	Yang et al. 2012
	Gossypium arboreum	Gossypol biosynthesis	Xu et al. 2004
	Artemisia annua	Artemisinin biosynthesis	Ma et al. 2009
	Catharanthus roseus	Terpenoid indole alkaloid biosynthesis	Suttipanta et al. 2011
	Nicotiana attenuata	Volatile terpene production	Skibbe et al. 2008
	Arabidopsis thaliana	Camalexin (phytoalexin) biosynthesis	Qiu et al. 2008
NAC (for NAM, ATAF1/2, and CUC2)	Arabidopsis thaliana Triticum sp. / Solanum tuberosum Brassica napus	Abiotic/biotic stress responses	Olsen et al. 2005; Xie et al., 1999; Collinge et al. 2001; Hegedus et al. 2003
	Arabidopsis thaliana	Camaleaxin biosynthesis	Saga et al. 2012
SPL (SQUAMOSA Promoter Binding Protein-Like)	Arabidopsis thaliana	Developmental processes	Wang et al. 2009
	Arabidopsis thaliana	Anthocyanin metabolism	Gou et al. 2011
GRAS (gibberelic acid insensitive (GAI),repressor of GAI, and scarecrow)	Lotus japonicus Medicago truncatula	Arbuscule development	Xue et al., 2015
	Arabidopsis thaliana	Plant growth and development	Cenci et al., 2017
	Arabidopsis thaliana Medicago truncatula	Gibberelic acid biosynthesis	Di Laurenzio et al., 1996; Peng et al., 1997; Pysh et al., 1999; Bolle et al., 2000
	Arabidopsis thaliana	Abiotic stress response	Greb et al., 2003; Kaló et al., 2005; Smit et al., 2005; Fode et al., 2008
STOREKEEPER/GeBP (GLABROUS1) enhancer-binding protein)(Leu-zipper)	Arabidopsis thaliana Nicotiana tabacum	Plant growth	Bömer et al., 2011; Zourelidou et al., 2002; Curaba et al., 2003
	Solanum tuberosum	Patatin expression	Zourelidou et al., 2002
	Arabidopsis thaliana	Cytokinin hormone pathway regulation	Chevalier et al., 2008
	Arabidopsis thaliana	Epidermis cell determination	Oppenheimer et al., 1991
bZIP (Basic-leucine zipper domain)	Arabidopsis thaliana Zea mays	Organ and tissue differentiation	Walshet et al., 1998; Chuang et al., 1999; Abe et al., 2005; Silveira et al., 2007
	Oryza sativa Nicotiana tabacum	Cell elongation	Yin et al., 1997; Fukazawa et al., 2000
	Diospyros kaki	Proanthocyanidin metabolism	Akagi et al. 2011
	Arabidopsis thaliana Zea mays	Nitrogen/carbon balance control	Ciceri et al., 1999; Weltmeier et al., 2006
	Nicotiana tabacum Arabidopsis thaliana	Pathogen defence	Zhang et al., 1993; Despres et al., 2000; Pontier et al., 2001; Niggeweg et al., 2000; Thurow et al., 2005; Kaminaka et al., 2006
	Arabidopsis thaliana	Energy metabolism	Baena-Gonzalez et al., 2007
	Arabidopsis thaliana	Unfolded protein response	Liu et al., 2007; Iwata et al., 2005
	Arabidopsis thaliana Nicotiana tabacum Zea maize	Hormone and sugar signalling	Finkelstein et al., 2000; Uno et al., 2000; Niggeweg et al., 2000; Nieva et al., 2005
	Petroselinum crispum L. Arabidopsis thaliana	Light response	Wellmer et al., 1999; Osterlund et al., 2000; Ulm et al., 2004
	Arabidopsis thaliana	Osmotic control	Satoh et al., 2004; Weltmeier et al., 2006
	Arabidopsis thaliana	Seed storage protein gene regulation	Lara et al., 2003
BTB/POZ (for Broad-Complex, Tramtrack, and Bric-a-brac/Pox virus and Zinc finger) domain	Arabidopsis thaliana	PR-1 gene activation	Boyle et al., 2009
E2F/DP (Dimerization Partner)	Arabidopsis thaliana	G1/S control point	Soni et al., 1995
HSF (Heat shock Factor)	Solanum lycopersicum	Thermotolerance regulator	Mishra et al., 2002
	Arabidopsis thaliana	Environmental stress response	Liu et al., 2011
	Arabidopsis thaliana	Salt/osmotic stress tolerance	Ogawa et al., 2007; Miller et al., 2006
	Oryza sativa Zea mays Capsicum annuum L. Lilium longiflorum Potamogeton	Response to heat shock stress	Chauhan et al., 2011; Lin et al., 2011; Guo et al., 2015; Gong et al., 2014; Amano et al., 2012
	Arabidopsis thaliana	Drought stress	Schramm et al., 2008; Sakuma et al., 2006; Yoshida et al., 2008
	Triticum aestivum	Cadmium tolerance	Shim et al., 2009
	Helianthus annuus Arabidopsis thaliana	Embryogenesis and seed development	Kotak et al., 2007

## Sheet: Table S6
Supplementary Table S6. Candidate TF IDs.
N	Transcription factor family	Transcription factor name	Svevo v1. Ensemble ID	IWGSC Ensemble ID	IWGSC Phytozome ID
1	Myc-type, basic helix-loop-helix	bHLH	TRITD1Av1G205210	TraesCS1A02G362800
			TRITD1Bv1G195110	TraesCS1B02G380000
				TraesCS1D02G367700
2	BTB/POZ domain- Zinc finger, TAZ-type	BTB/POZ and TAZ domain-containing protein 2	TRITD2Av1G206590	TraesCS2A02G323200
			TRITD2Bv1G170350	TraesCS2B02G359400
3	Basic-leucine zipper	bZIP (OBF1c)	TRITD6Av1G059270	TraesCS6A02G154600	Traes_6AS_F1CEB89EE
			TRITD6Bv1G068030	TraesCS6B02G182500
				TraesCS6D02G144400	Traes_6DS_273430303
4		bZIP9	TRITD7Av1G054450	TraesCS7A02G170600
			TRITD7Bv1G030080	TraesCS7B02G075600
				TraesCS7D02G171300	Traes_7DS_C6A3C10A6
5	GRAS	GRAS putative	TRITD4Av1G155270	TraesCS4A02G191300
			TRITD4Bv1G051570	TraesCS4B02G124000	Traes_4BS_A05D3DC53
				TraesCS4D02G122000	Traes_4DS_2CE9E3235
6	Heat shock factor	Hsf clone HD2967	TRITD7Av1G195490	TraesCS7A02G360400
			TRITD7Bv1G150310	TraesCS7B02G267300
7		HsfA4e	TRITD2Av1G076140	TraesCS2A02G204500	Traes_2AS_53BFA14C7
			TRITD2Bv1G084940	TraesCS2B02G232000	Traes_2BS_1484A7516
				TraesCS2D02G211400
8	SANT/Myb	MYB31	TRITD5Av1G144700	TraesCS5A02G227400
			TRITD5Bv1G134610	TraesCS5B02G226100	Traes_5BL_632EBAD09
				TraesCS5D02G234800
9		MYB29	TRITD5Av1G185470	TraesCS5A02G329900
			TRITD5Bv1G175020	TraesCS5B02G330100
				TraesCS5D02G335700	Traes_5DL_1868E2A6C
10	NAC	NAC41	TRITD5Av1G170450	TraesCS5A02G291200
			TRITD5Bv1G161590	TraesCS5B02G290200	Traes_5BL_456C3408A
				TraesCS5D02G298600	Traes_5DL_36AE1EF2B
11	GLABROUS1 enhancer-binding protein family	STOREKEEPER/GeBP		TraesCS7A02G199000	Traes_7AS_B9912B88F
			TRITD7Bv1G043720	TraesCS7B02G105700	Traes_7BS_C3E329BD2
				TraesCS7D02G201700
12	WRKY	WRKY clone8	TRITD1Av1G209580	TraesCS1A02G401800
			TRITD1Bv1G214620		Traes_1BL_9AFA4B870
13		WRKY27	TRITD2Av1G202930	TraesCS2A02G330500	Traes_2AL_409AB7647
				TraesCS2B02G351600	Traes_2BL_2BA3A755A
				TraesCS2D02G332300
14		WRKY28	TRITD3Av1G184990	TraesCS3A02G281900
			TRITD3Bv1G167040	TraesCS3B02G315600	Traes_3B_331AADB40
				TraesCS3D02G281900
15		WRKY36	TRITD3Av1G150670	TraesCS3A02G228600	Traes_3AL_140B829CB
			TRITD3Bv1G133450	TraesCS3B02G256000
				TraesCS3D02G226300
16		WRKY64	TRITD1Av1G222800	TraesCS1A02G421900
				TraesCS1B02G453200	Traes_1BL_B15990028
				TraesCS1D02G429800	Traes_1DL_46428511F
17		WRKY68	TRITD2Av1G251140	TraesCS2A02G433000	Traes_2AL_15A7BB684
			TRITD2Bv1G212960	TraesCS2B02G454300	Traes_2BL_6B75B32E3
				TraesCS2D02G431000

## Sheet: Table S7
Supplementary Table S7. TF binding site positions on Bx promoters.
N	BX gene (subgenome) TF	MYB31	NAC41	WRKY10	WRKY68	GRAS putative	WRKY36	WRKY64	WRKY27	WRKY28	WRKY clone8	bZIP9	bZIP (OBF1c)	STOREKEEPER/GeBP	HsfA4e	MYB29
1	IGPS1-TraesCS5A02G169500	none	none	none	none	none	none	none	none	none	none	none	none	none	none	none
2	IGPS1-TraesCS5B02G166300	398-415	none	none	none	none	none	none	none	none	none	none	none	none	none	none
3	IGPS1-TraesCS5D02G173900	none	none	none	none	none	none	none	none	none	none	none	none	none	none	none
4	IGPS2-TraesCS2A02G335200	424-441; 421-438	none	none	none	none	none	none	none	none	none	none	none	none	none	422-436
5	IGPS2-TraesCS2B02G348500	735-752	none	none	none	none	none	none	none	none	none	none	none	none	none	none
6	IGPS2-TraesCS2D02G329500	270-287	none	none	535-548	none	none	none	none	none	none	none	none	none	none	none
7	IGPS3-TraesCS7A02G512300	none	none	none	none	none	none	none	none	none	none	none	none	none	none	none
8	IGPS3-TraesCS7B02G423900	960-977; 287-304; 953-970	none	none	none	none	none	none	none	none	none	none	none	none	none	none
9	IGPS3-TraesCS7D02G501700	none	none	none	none	none	none	none	none	none	none	none	none	none	none	none
10	Bx1-TraesCS1A02G428400	none	none	none	none	none	none	none	none	none	none	none	none	none	none	none
11	Bx1-TraesCS1B02G463100	962-979	none	none	none	none	none	none	none	none	none	none	none	none	none	none
12	Bx1-TraesCS1D02G437700	209-226; 194-211	none	none	none	none	none	none	none	none	none	none	none	none	none	362-376
13	Bx1-TraesCS3A02G041800	none	none	none	none	none	none	none	none	none	none	none	none	none	none	none
14	Bx1-TraesCS3B02G041900	none	none	none	none	none	none	none	none	none	none	none	none	none	none	none
15	Bx1-TraesCS3D02G038500	none	none	none	none	none	none	none	none	none	none	none	none	none	none	none
16	Bx1-TraesCS4A02G097400	none	none	none	none	none	none	none	none	none	none	none	none	none	none	none
17	Bx1-TraesCS4B02G207100	none	none	none	none	none	none	none	none	none	none	none	none	none	none	none
18	Bx1-TraesCS4D02G207900	none	none	none	none	none	none	none	none	none	none	none	none	none	none	none
19	Bx1-TraesCS5A02G440700	874-891	none	none	none	none	none	none	none	none	none	none	none	none	none	none
20	Bx1-TraesCS5B02G444300	none	none	none	none	none	none	none	none	none	none	none	none	none	none	none
21	Bx1-TraesCS7A02G392800	946-963; 407-424; 381-398	none	none	none	none	none	none	none	none	none	none	none	none	none	none
22	Bx1-TraesCS7B02G294800	596-613	none	none	none	none	none	none	none	none	none	none	none	none	none	none
23	Bx1-TraesCS7D02G388400	941-958; 937-954	none	none	none	none	none	none	none	none	none	none	none	none	none	none
24	Bx1-TraesCS7A02G308600	690-707	none	none	175-188	none	none	none	none	none	none	none	none	none	none	none
25	Bx1-TraesCS7B02G208700	294-311; 675-692	none	none	359-372; 636-649	none	none	none	none	none	none	none	none	none	none	none
26	Bx1-TraesCS7D02G305300	925-942; 672-689	none	none	627-640	none	none	none	none	none	none	none	none	none	none	none
27	Bx2-TraesCS4A02G097500	none	none	none	114-127	none	none	none	none	none	none	none	none	none	none	391-405
28	Bx2-TraesCS4B02G207000	none	none	none	none	none	none	none	none	none	none	none	none	none	none	none
29	Bx2-TraesCS4D02G207800	none	none	none	none	none	none	none	none	none	none	none	none	none	none	492-506
30	Bx2-TraesCSU02G048600	none	none	none	none	none	none	none	none	none	none	none	none	none	none	none
31	Bx3-TraesCS2A02G045600	none	none	none	none	none	none	none	none	none	none	none	none	none	none	124-138
32	Bx3-TraesCS2B02G057800	none	none	none	none	none	none	none	none	none	none	none	none	none	none	none
33	Bx3-TraesCS5A02G008900	221-238	none	none	none	none	none	none	none	none	none	none	none	none	none	none
34	Bx3-TraesCS5B02G007200	185-202	none	none	311-324	none	none	none	none	none	none	none	none	none	none	none
35	Bx3-TraesCS5D02G014300	none	none	none	none	none	none	none	none	none	none	none	none	none	none	none
36	Bx4-TraesCS2B02G030500	454-471; 557-574	none	none	744-757	none	none	none	none	none	none	none	none	none	none	875-889
37	Bx4-TraesCS2A02G045900	none	none	none	none	none	none	none	none	none	none	none	none	none	none	none
38	Bx4-TraesCS2B02G058000	none	none	none	none	none	none	none	none	none	none	none	none	none	none	none
39	Bx4-TraesCS2D02G044600	none	none	none	none	none	none	none	none	none	none	none	none	none	none	none
40	Bx4-TraesCS5A02G008800	231-248	none	none	80-93	none	none	none	none	none	none	none	none	none	none	none
41	Bx4-TraesCS5B02G007100	726-743	none	none	none	none	none	none	none	none	none	none	none	none	none	none
42	Bx4-TraesCS5D02G014200	247-264	none	none	none	none	none	none	none	none	none	none	none	none	none	none
43	Bx4-TraesCS5A02G318100	none	none	none	none	none	none	none	none	none	none	none	none	none	none	477-491
44	Bx4-TraesCS5B02G318600	none	none	none	none	none	none	none	none	none	none	none	none	none	none	379-393
45	Bx4-TraesCS5D02G014300	none	none	none	none	none	none	none	none	none	none	none	none	none	none	none
46	Bx4-TraesCS5A02G472300	none	none	none	none	none	none	none	none	none	none	none	none	none	none	307-321
47	Bx4-TraesCS5B02G485200	none	none	none	136-149	none	none	none	none	none	none	none	none	none	none	895-909
48	Bx4-TraesCS5D02G484900	none	none	none	none	none	none	none	none	none	none	none	none	none	none	none
49	Bx5-TraesCS5A02G008700	none	none	none	none	none	none	none	none	none	none	none	none	none	none	none
50	Bx5-TraesCS5B02G030000	none	none	none	none	none	none	none	none	none	none	none	none	none	none	none
51	Bx5-TraesCS5B02G029900	none	none	none	none	none	none	none	none	none	none	none	none	none	none	none
52	Bx5-TraesCS5B02G007000	none	none	none	none	none	none	none	none	none	none	none	none	none	none	none
53	Bx5-TraesCS5D02G014100	366-383	none	none	none	none	none	none	none	none	none	230-237	none	none	none	none
54	Bx8/9-TraesCS6A02G059300	none	none	none	none	none	none	none	none	none	none	none	none	none	none	234-248; 930-944
55	Bx8/9-TraesCS6B02G079600	none	none	none	none	none	none	none	none	none	none	none	none	none	none	none
56	Bx8/9-TraesCS6A02G059700	none	none	none	none	none	none	none	none	none	none	none	none	none	none	none
57	Bx8/9-TraesCS6B02G080100	none	none	none	none	none	none	none	none	none	none	none	none	none	none	none
58	Bx8/9-TraesCSU02G093300	none	none	none	none	none	none	none	none	none	none	none	none	none	none	177-191
59	Bx8/9-TraesCSU02G095600	none	none	none	none	none	none	none	none	none	none	none	none	none	none	none
60	Bx8/9-TraesCS7B02G016800	206-223	none	none	none	none	none	none	none	none	none	none	none	none	none	none
61	Bx8/9-TraesCS7D02G116700	none	none	none	none	none	none	none	none	none	none	none	none	none	none	none
62	Bx6-TraesCS2A02G051700	none	none	none	705-718; 507-520	none	none	none	none	none	none	none	none	none	none	none
63	Bx6-TraesCS2B02G066000	none	none	none	816-829; 926-939; 650-663	none	none	none	none	none	none	939-946	none	none	none	792-806
64	Bx6-TraesCSU02G024200	none	none	none	750-763	none	none	none	none	none	none	951-958	none	none	none	none
65	Bx6-TraesCSU02G156500	none	none	none	925-938; 815-828; 649-662	none	none	none	none	none	none	938-945	none	none	none	791-805
66	Bx10-TraesCS2A02G472400	none	none	none	835-848	none	none	none	none	none	none	none	none	none	none	none
67	Bx10-TraesCS2B02G495100	none	none	none	none	none	none	none	none	none	none	none	none	none	none	none
68	Bx10-TraesCS1B02G481300	none	none	none	none	none	none	none	none	none	none	none	none	none	none	487-501
69	Bx10-TraesCS1B02G481400	none	none	none	none	none	none	none	none	none	none	none	none	none	none	749-763
70	Bx10-TraesCS1B02G481500	885-902	none	none	none	none	none	none	none	none	none	none	none	none	none	654-668
71	Bx10-TraesCS4A02G463400	none	none	none	none	none	none	none	none	none	none	none	none	none	none	none
72	Bx10-TraesCS2B02G110700	520-537	none	none	850-863	none	none	none	none	none	none	none	none	none	none	none
73	Bx10-TraesCS2D02G093900	485-502	none	none	854-867	none	none	none	none	none	none	none	none	none	none	none

## Sheet: Table S8
Supplementary Table S8. List of selected Bx genes and whether they contain TaMYB31 binding sites on the promoters.
Gene name	Subgenome	Ensemble Plants ID	Presense of binding site
MYB31	A	TraesCS5A02G227400
MYB31	B	TraesCS5B02G226100
MYB31	D	TraesCS5D02G234800
IGPS1	A	TraesCS5A02G169500	no
IGPS1	B	TraesCS5B02G166300	yes
IGPS1	D	TraesCS5D02G173900	no
IGPS2	A	TraesCS2A02G335200	yes
IGPS2	B	TraesCS2B02G348500	yes
IGPS2	D	TraesCS2D02G329500	yes
IGPS3	A	TraesCS7A02G512300	no
IGPS3	B	TraesCS7B02G423900	yes
IGPS3	D	TraesCS7D02G501700	no
BX1_1	A	TraesCS7A02G308600	yes
BX1_1	B	TraesCS7B02G208700	yes
BX1_1	D	TraesCS7D02G305300	yes
BX1_2	A	TraesCS7A02G392800	yes
BX1_2	B	TraesCS7B02G294800	yes
BX1_2	D	TraesCS7D02G388400	yes
BX1_3	A	TraesCS1A02G428400	no
BX1_3	B	TraesCS1B02G463100	yes
BX1_3	D	TraesCS1D02G437700	yes
BX1_4	A	TraesCS5A02G440700	yes
BX1_4	B	TraesCS5B02G444300	no
BX1_5	A	TraesCS3A02G041800	no
BX1_5	B	TraesCS3B02G041900	no
BX1_5	D	TraesCS3D02G038500	no
BX1_6	A	TraesCS4A02G097400	no
BX1_6	B	TraesCS4B02G207100	no
BX1_6	D	TraesCS4D02G207900	no
BX2_1	U	TraesCSU02G048600	no
BX2_2	A	TraesCS4A02G097500	no
BX2_2	B	TraesCS4B02G207000	no
BX2_2	D	TraesCS4D02G207800	no
BX3_1	A	TraesCS2A02G045600	no
BX3_1	B	TraesCS2B02G057800	no
BX3_2	A	TraesCS5A02G008900	yes
BX3_2	B	TraesCS5B02G007200	yes
BX3_2	D	TraesCS5D02G014300	no
BX4_1	B	TraesCS2B02G030500	yes
BX4_2	B	TraesCS5B02G007100	yes
BX4_2	A	TraesCS5A02G008800	yes
BX4_2	D	TraesCS5D02G014200	yes
BX4_3	B	TraesCS5B02G318600	no
BX4_3	A	TraesCS5A02G318100	no
BX4_4	B	TraesCS5B02G485200	no
BX4_4	A	TraesCS5A02G472300	no
BX4_4	D	TraesCS5D02G484900	no
BX4_5	A	TraesCS2A02G045900	no
BX4_5	B	TraesCS2B02G058000	no
BX4_5	D	TraesCS2D02G044600	no
BX5	A	TraesCS5A02G008700	no
BX5	B	TraesCS5B02G030000	no
BX5	B	TraesCS5B02G029900	no
BX5	B	TraesCS5B02G007000	no
BX5	D	TraesCS5D02G014100	yes
BX6_1	U	TraesCSU02G156500	no
BX6_2	B	TraesCS2B02G066000	no
BX6_3	A	TraesCS2A02G051700	no
BX6_4	U	TraesCSU02G024200	no
BX8/9_1	U	TraesCSU02G093300	no
BX8/9_1	U	TraesCSU02G095600	no
BX8/9_1	B	TraesCS7B02G016800	yes
BX8/9_1	D	TraesCS7D02G116700	no
BX8/9_2	A	TraesCS6A02G059300	no
BX8/9_2	B	TraesCS6B02G079600	no
BX8/9_3	A	TraesCS6A02G059700	no
BX8/9_3	B	TraesCS6B02G080100	no
BX10_1	B	TraesCS2B02G110700	yes
BX10_1	D	TraesCS2D02G093900	yes
BX10_2	A	TraesCS2A02G472400	no
BX10_2	B	TraesCS2B02G495100	no
BX10_2	D	TraesCS1D02G413800	no
BX10_3	B	TraesCS1B02G481300	no
BX10_4	B	TraesCS1B02G481400	no
BX10_5	B	TraesCS1B02G481500	yes
BX10_6	A	TraesCS4A02G463400	no

## Sheet: Table S9
Supplementary Table S9. Expression of TaMYB31 and Bx genes under abiotic stress conditions. Data normalized by controls. # indicates genes activated by TaMYB31. Table was generated using publicly available data from SRP068165 and SRP043554.
Gene name	Ensemble ID	PEG				Cold
		12 hours	2 hours	12 hours	2 hours	2 weeks (4C)
IGPS3	TraesCS7B02G423900	0.955538	0.59195	1.76715	0.854025	1.84792
Bx1 #	TraesCS7B02G294800	11.0301	0.737632	0.273222	2.35231	0.253894
Bx3	TraesCS5B02G007200	1.81274	0.659159	0.993012	0.789755	12.7837
Bx4a	TraesCS5A02G008800	0	0	0	0	0
Bx4b #	TraesCS5B02G007100	0.256926	0.0324452	3.36583	2.03987	4.72675
Bx8/9	TraesCS7B02G016800	0.968217	0.118401	0.789882	5.54679	1.27519
MYB31	TraesCS5A02G227400	2.2326	0.732236	1.4317	1.00423	4.05865
	TraesCS5B02G226100	1.80501	0.714817	1.46607	1.10228	2.24743
	TraesCS5D02G234800	4.05816	1.55491	2.32026	0.960642	2.90625
Wheat varieties		Gemmiza10		Giza168		Manitou
Project ID		SRP068165				SRP043554

## Sheet: Table S10
Supplementary Table S9. Predicted binding sites of the TaKCS1 promoter for TaMYB31 regulation.
Gene	GenBank ID	Strand	Position	p-value	mathed sequence
TaKCS1	KU737579	forward	1505-1522	5.07e-06	TTTTGTGGTTGGTGAGTG
TaKCS1	KU737579	reverse	2148-2165	2.48e-05	TGGTATATTTGGTGGTTG
TaKCS1	KU737579	reverse	1067-1084	8.85e-05	CAAGGTAGATGGTGAGTG
